# Supplementary material for: Effects of the Phosphodiesterase 10A Inhibitor MR1916 on Alcohol Self-Administration and Striatal Gene Expression in Post-Chronic Intermittent Ethanol-Exposed Rats
Source: Cells. 2024 Feb 9;13(4):321. doi: 10.3390/cells13040321 (PMC10886814; doi:10.3390/cells13040321)
Supplement: Supplementary file 1 [file cells-13-00321-s001.zip]

Archive with 1 entries (1 files):
- cells-2740536-supplementary.pdf
